# Supplementary material for: Identifying Somatic Lymph Nodes for VLNT Using Technetium-99m Sulfur Colloid
Source: Indian J Plast Surg. 2025 Sep 23;59(2):103–6. doi: 10.1055/s-0045-1811168 (PMC13290359; doi:10.1055/s-0045-1811168)
Supplement: Supplementary file 1 — Supplementary Table [file 10-1055-s-0045-1811168-s2553521.xlsx]

## Sheet: Sheet1
Supplementary Material Table VLNT_format
AU: Please cite supplementary material in the text.	NAME	AGE	SEX	SITE		ETIOLOGY				DURATION	ONSET	ICG FINDINGS -PRE OP	DATE OF SURGERY	TECHNITIUM 99M INJECTION				ICG FINDINGS			METHYLENE BLUE	COMPLICATONS
AU: Please check the supplementary material for correctness.				BCRL	LEL	CONGENITAL	FILARIAL	LN DISSECTION	RT					PRE-OP	INTRA-OP (Gamma camera count avg)	POST EX VIVO	POST-ANASTOMOTIC	PRE-OP (ICG mapping done of axillary lymph nodes)	INTRA-OP	POST-OP		MINOR—WOUND DEHISCENCE/SSG LOSS/ REDO SSG/REPEAT SURGERY	MAJOR— FLAPLOSS
1	SB	56	F	N	Right lower limb lymphedema Grade III	N	N	Adenocarcinoma of right fallopian tube: right inguinal LN biopsy in 2021	N	3 years	2021	Stardust to diffuse	July 5, 2024	Peri NAC (Right)	450	450	450	N	Y	Y	N	N	N
2	RK	54	M	N	Left lower limb lymphedema Grade IV	N	N	?	N	5 years	2019	Stardust	October 6, 2024	Peri NAC (Right)	350	350	350	N	N	N	N	Y wound over dorsum of foot : required repeat SSG	N
3	RM	50	F	Right upper limb lymphedema (Grade III)	N	N	N	MRM with right axillary LN clearance in 2018	N	6 years	2018	Stardust	January 7, 2024	Peri NAC (Left)	300	300	300	N	N	N	N	N	N
4	SG	22	M	N	Primary lymphedema of right lower limb	Y	N	N	N	9 years	2015	Stardust to diffuse	September 20, 2024	Peri NAC (Right)	400	400	400	N	N	N	Y	Y: wound over dorsum of foot , healed with dressing	N
5	VK	36	F	Right upper limb lymphedema (Grade IV)	N	N	N	Right BCS with ALND 12/07/2018	Y	3 years	2021	Diffuse	December 18, 2024	Peri NAC (Left)	400	400	400	N	N	N	N	N	N
6	LN	63	M	N	Left leg lymphedema Grade IV	N	N	Partial penectomy Ca penis in 2015 with ilioinguinal lymphadenectomy 2016	?	10 years	2016	Stardust to diffuse	January 28, 2025	Peri NAC (Right)	300	300	300	N	N	N	Y	Y: wound over dorsum of foot : required repeat SSG	N
7	AV	67	F	Left upper limb lymphedema	N	N	N	Left axillary LN in 2022	Y	2 years	2023	Stardust to diffuse	March 13, 2025	Peri NAC (Right)	300	300	300	N	N	N	N	N	N
8	MF	15	F	N	Left lower limb lymphedema (Grade IV)	Y	N	N	N	1 year	2024	Stardust to diffuse	March 17, 2025	Peri NAC (Right)	300	300	300	N	N	N	N	N	N
